# Supplementary material for: Evaluation of Cooked Rice for Eating Quality and Its Components in Geng Rice
Source: Foods. 2023 Aug 30;12(17):3267. doi: 10.3390/foods12173267 (PMC10486766; doi:10.3390/foods12173267)
Supplement: Supplementary file 1 [file foods-12-03267-s001.zip]

Archive with 3 entries (3 files):
- Supplemental Figures.pdf
- Supplemental Table S1 The origin information of rice varieties.xlsx
- Supplemental Tables.pdf
