# Supplementary material for: Evaluation of Cooked Rice for Eating Quality and Its Components in Geng Rice
Source: Foods. 2023 Aug 30;12(17):3267. doi: 10.3390/foods12173267 (PMC10486766; doi:10.3390/foods12173267)
Supplement: Supplementary file 1 [file foods-12-03267-s001.zip › Supplemental Table S1 The origin information of rice varieties.xlsx]

## Sheet: Sheet1
Table S1 The origin information of rice varieties
Number	Sample number	Variety name	Origin
1	T9001	Tongxi939	Jilin
2	T9002	Jihong6	Jilin
3	T9003	Songliao1	Jilin
4	T9004	Tongxi718	Jilin
5	T9005	Puyou18	Heilongjiang
6	T9006	Fengyou503	Jilin
7	T9007	Hanjiu	Jilin
8	T9008	Jiheigeng	Jilin
9	T9009	Jigeng101	Jilin
10	T9010	Jigeng102	Jilin
11	T9011	Songgeng12	Heilongjiang
12	T9012	Jigeng105	Jilin
13	T9013	Jigeng46	Jilin
14	T9014	Fugeng24	Heilongjiang
15	T9015	Jigeng502	Jilin
16	T9016	Longdao3	Heilongjiang
17	T9017	Nongda030	Heilongjiang
18	T9018	Daoguang1	Jilin
19	T9019	Puxuan24	Heilongjiang
20	T9020	Jigeng61	Jilin
21	T9021	Tonghe66	Jilin
22	T9022	Tonghe77	Jilin
23	T9023	Tonghev9	Jilin
24	T9024	Tongyu275	Jilin
25	T9025	Songgeng8	Heilongjiang
26	T9026	Tongxi949	Jilin
27	T9027	Tongxi933	Jilin
28	T9028	Song22	Heilongjiang
29	T9030	Longgengxiang1	Heilongjiang
30	T9031	Nongdazhenzhuxiang	Jilin
31	T9032	Jilongyang1	Jilin
32	T9033	Longyang16	Jilin
33	T9034	Jigeng816	Jilin
34	T9035	Pinxing1	Jilin
35	T9036	Jigeng511	Jilin
36	T9037	Songliao838	Jilin
37	T9038	Longdao18	Heilongjiang
38	T9039	Song28	Heilongjiang
39	T9040	Xindao41	Xinjiang
40	T9041	Jinongda138	Jilin
41	T9042	Jinongda168	Jilin
42	T9043	Jiyang100	Jilin
43	T9044	Tianlong619	Tianjin
44	T9045	Jigeng515	Jilin
45	T9046	Jigeng528	Jilin
46	T9047	Suigeng8	Heilongjiang
47	T9048	Jiudao626	Jilin
48	T9049	Jigeng830	Jilin
49	T9050	Jinongda909	Jilin
50	T9051	Yangengruanyu13	Jilin
51	T9052	Jigeng561	Jilin
52	T9053	Dongbaoxiang	Jilin
53	T9054	Zhongfa5	Beijing
54	T9055	Jinongda667	Jilin
55	T9056	Jigeng63	Jilin
56	T9057	Jigeng69	Jilin
57	T9058	Tongxi953	Jilin
58	T9059	Tongxi951	Jilin
59	T9060	Tongxi927	Jilin
60	T9061	Tongxi941	Jilin
61	T9062	Tongxi942	Jilin
62	T9063	Tongxi936	Jilin
63	T9064	Tongxi925	Jilin
64	T9065	Tongxi954	Jilin
65	T9066	Tongxi929	Jilin
66	T9067	Tongxi945	Jilin
67	T9068	Tongxi946	Jilin
68	T9069	Tongxi956	Jilin
69	T9070	Tongxi959	Jilin
70	T9071	Tongxi966	Jilin
71	T9072	Jigeng77	Jilin
72	T9073	Shennong205	Jilin
73	T9074	Tongfeng13	Jilin
74	T9075	Jigeng509	Jilin
75	T9076	Jigeng79	Jilin
76	T9077	Tongyu313	Jilin
77	T9078	Jigeng86	Jilin
78	T9079	Kendao8	Heilongjiang
79	T9080	Dongnong415	Heilongjiang
80	T9081	Jinongda3	Jilin
81	T9082	Dongdong9008	Jilin
82	T9083	Jigeng88	Jilin
83	T9084	Tongxi930	Jilin
84	T9085	Jiyu406	Jilin
85	T9086	Jinian4	Jilin
86	T9087	Jiaonian1	Jilin
87	T9088	Longdun102	Heilongjiang
88	T9089	Nongda006	Heilongjiang
89	T9090	Nongda19	Jilin
90	T9091	Dongnong429	Heilongjiang
91	T9092	Dongnong424	Heilongjiang
92	T9093	Pinnuo19	Jilin
93	T9094	Songliao2	Jilin
94	T9095	Sui02	Heilongjiang
95	T9096	Dongnong422	Heilongjiang
96	T9097	Tonggeng890	Jilin
97	T9098	Sui298	Heilongjiang
98	T9099	Sui5348	Heilongjiang
99	T9100	Sui6047	Heilongjiang
100	T9101	Puyou12	Heilongjiang
101	T9102	Keyu47	Jilin
102	T9103	Sui7365	Heilongjiang
103	T9104	Songgeng10	Heilongjiang
104	T9105	Sui91	Heilongjiang
105	T9106	Kendao14	Heilongjiang
106	T9107	Sui93	Heilongjiang
107	T9108	Suigeng9	Heilongjiang
108	T9109	Tongyu237	Jilin
109	T9110	Suinuo05	Heilongjiang
110	T9111	Suixiang05	Heilongjiang
111	T9112	Dongnong8011	Heilongjiang
112	T9113	Kendao9	Heilongjiang
113	T9114	Tonghua195	Jilin
114	T9115	Teyou16	Jilin
115	T9116	Dongnong7007	Heilongjiang
116	T9117	Dongnong7009	Heilongjiang
117	T9118	Dongnong419	Heilongjiang
118	T9119	Puyou9	Heilongjiang
119	T9120	Dongnong71	Heilongjiang
120	T9121	Tongyuan515	Jilin
121	T9122	Puxuan10	Heilongjiang
122	T9123	Tongyu406	Jilin
123	T9124	Nonglin20	Japan
124	T9125	Tongxi931	Jilin
125	T9126	Dongnong423	Heilongjiang
126	T9127	Tonggeng791	Jilin
127	T9128	Dongnong416	Heilongjiang
128	T9129	Tonghe820	Jilin
129	T9130	Dongnong418	Heilongjiang
130	T9131	Tongyu112	Jilin
131	T9132	Tongyu139	Jilin
132	T9133	Tongyu241	Jilin
133	T9134	Tonggeng777	Jilin
134	T9135	Tongyu250	Jilin
135	T9136	Punian7	Heilongjiang
136	T9137	Tonghe835	Jilin
137	T9138	Tongyu302	Jilin
138	T9139	Liaoyou7	Liaoning
139	T9140	Jiudao601	Jilin
140	T9141	Shendao9	Liaoning
141	T9142	Dongdao257	Jilin
142	T9143	Tongyu317	Jilin
143	T9144	Tongyu329	Jilin
144	T9145	Tongyu403	Jilin
145	T9146	Puyou17	Heilongjiang
146	T9147	Xinnian1	Jilin
147	T9148	Yan301	Jilin
148	T9149	Yan304	Jilin
149	T9150	Yan401	Jilin
150	T9151	Tonghe899	Jilin
151	T9152	Yan87	Jilin
152	T9153	Yangeng105	Jilin
153	T9154	Yangeng13	Jilin
154	T9155	Yangeng19	Jilin
155	T9156	Tongxi9	Jilin
156	T9157	Songgeng13	Heilongjiang
157	T9158	Chang2	Jilin
158	T9159	Dongnong6212	Heilongjiang
159	T9160	Shishoubaimao	Japan
160	T9161	Tongke18	Jilin
161	T9162	Chang004	Jilin
162	T9163	Tongxi926	Jilin
163	T9164	Dongnong9006	Heilongjiang
164	T9165	Longgeng19	Heilongjiang
165	T9166	Changbai10	Jilin
166	T9167	Changbai11	Jilin
167	T9168	Tongyu335	Jilin
168	T9169	Tongxi943	Jilin
169	T9170	Kendao12	Heilongjiang
170	T9171	Changbai12	Jilin
171	T9172	Changbai13	Jilin
172	T9173	Changbai14	Jilin
173	T9174	Changbai17	Jilin
174	T9183	Jigou	Jilin
175	T9184	Xiaotiandai5	Jilin
176	T9192	Fengnianzaosheng	Japan
177	T9193	Mudanjiang19	Heilongjiang
178	T9194	Tongxixuan1	Jilin
179	T9197	Kendao20	Heilongjiang
180	T9206	Longgeng22	Heilongjiang
181	T9213	Longsheng01	Heilongjiang
182	T9215	Longdao6	Heilongjiang
183	T9216	Longdao7	Heilongjiang
184	T9218	Suigeng3	Heilongjiang
185	T9220	Suigeng6	Heilongjiang
186	T9221	Suigeng7	Heilongjiang
187	T9223	Suigeng10	Heilongjiang
188	T9226	Longdun93	Heilongjiang
189	T9228	Longdun104	Heilongjiang
190	T9229	Longdun105	Heilongjiang
191	T9232	Mudanjiang29	Heilongjiang
192	T9233	Mudanjiang30	Heilongjiang
193	T9234	Mu1328	Heilongjiang
194	T9235	Beidao3	Heilongjiang
195	T9236	Suidao3	Heilongjiang
196	T9237	Songgeng1	Heilongjiang
197	T9239	Songgeng3	Heilongjiang
198	T9240	Songgeng5	Heilongjiang
199	T9241	Songgeng6	Heilongjiang
200	T9242	Songgeng9	Heilongjiang
201	T9243	Songgeng98	Heilongjiang
202	T9244	Longdaoxiang2	Heilongjiang
203	T9245	Song198	Heilongjiang
204	T9246	Wuyoudao1	Heilongjiang
205	T9247	Wuyoudao3	Heilongjiang
206	T9248	Wuyoudao4	Heilongjiang
207	T9250	Dongnong420	Heilongjiang
208	T9251	Dongnong421	Heilongjiang
209	T9252	Dongnong425	Heilongjiang
210	T9253	Dongnong426	Heilongjiang
211	T9254	Dongnong427	Heilongjiang
212	T9255	Dongnong428	Heilongjiang
213	T9261	Dongnong9101	Heilongjiang
214	T9263	Dongnong413	Heilongjiang
215	T9264	Dongnong9220	Heilongjiang
216	T9265	Beihaidao	Japan
217	T9266	Chang5	Jilin
218	T9267	Chagnxuan10	Jilin
219	T9268	Jiudao33	Jilin
220	T9269	Jiudao8	Jilin
221	T9271	Jiudao58	Jilin
222	T9272	Changbai5	Jilin
223	T9273	Changbai9	Jilin
224	T9274	Changbai15	Jilin
225	T9275	Changbai16	Jilin
226	T9276	Chaochan1	Jilin
227	T9277	Chaochan2	Jilin
228	T9278	Gongjiao13	Jilin
229	T9279	Jigeng74	Jilin
230	T9280	Jigeng82	Jilin
231	T9281	Jinlang1	Jilin
232	T9282	Jigeng85	Jilin
233	T9283	Jigeng87	Jilin
234	T9284	Jiudao39	Jilin
235	T9285	Yan106	Jilin
236	T9286	Jiyugeng	Jilin
237	T9287	Ji86	Jilin
238	T9288	Ji89	Jilin
239	T9289	Jifeng28	Jilin
240	T9290	Fengyou4	Jilin
241	T9291	Fengyou205	Jilin
242	T9292	Fengyou301	Jilin
243	T9293	Fengyou305	Jilin
244	T9294	Teyou13	Jilin
245	T9295	Teyou14	Jilin
246	T9296	Teyou18	Jilin
247	T9297	Teyou21	Jilin
248	T9298	Kenjiandao3	Heilongjiang
249	T9299	Tonggeng611	Jilin
250	T9300	Tongyu211	Jilin
251	T9301	Tongke17	Jilin
252	T9302	Tongyu316	Jilin
253	T9303	Tongyu318	Jilin
254	T9304	Tonggeng888	Jilin
255	T9305	Tongxi923	Jilin
256	T9306	Tongyu503	Jilin
257	T9308	Yangeng19	Jilin
258	T9309	Dan137	Liaoning
259	T9310	Kaigeng2	Liaoning
260	T9312	Liaogeng421	Liaoning
261	T9313	Liaogeng912	Liaoning
262	T9319	Fushiguang	Japan
263	T9320	Liming	Japan
264	T9322	Luaoxiaoting	Japan
265	T9323	Qiuguang	Japan
266	T9324	Qiutianxiaoting	Japan
267	T9325	Ribenqing	Japan
268	T9326	Shanxing26	Japan
269	T9327	Tishiyu	Japan
270	T9328	Tengban5	Japan
271	T9329	Tengxi144	Japan
272	T9331	Tengxi180	Japan
273	T9332	Tengxi1898	Japan
274	T9333	Yimuhu	Japan
275	T9334	Zaoshengaiguo3	Japan
276	T9335	Xiannan23	North Korea
277	T9336	Jinwu	South Korea
278	T9337	Manqiu	South Korea
279	T9338	Shangshan	South Korea
280	T9339	Xinyunfeng	South Korea
281	T9340	Wutai	South Korea
282	T9341	Yundou	South Korea
283	T9342	Yunchang	South Korea
284	T9343	Renyue	South Korea
285	T9344	Zhonghua	South Korea
286	T9345	Jinfu15	South Korea
287	T9346	Jinfu12	South Korea
288	T9347	Jinfu11	South Korea
289	T9352	Longgeng8	Heilongjiang
290	T9353	Haifu913	South Korea
291	T9354	Guoguang	Jilin
292	T9359	Kendao18	Heilongjiang
293	T9360	Kenjiandao5	Heilongjiang
294	T9363	Longgeng22	Heilongjiang
295	T9364	Longgeng6	Heilongjiang
296	T9365	Longgeng7	Heilongjiang
297	T9370	Longlian1	Heilongjiang
298	T9371	Longqingdao2	Heilongjiang
299	T9372	Hejiang5	Heilongjiang
300	T9373	Hejiang10	Heilongjiang
301	T9374	Hejiang14	Heilongjiang
302	T9375	Hejiang15	Heilongjiang
303	T9376	Hejiang21	Heilongjiang
304	T9383	Mudanjiang9	Heilongjiang
305	T9384	Mudanjiang11	Heilongjiang
306	T9385	Mudanjiang21	Heilongjiang
307	T9386	Mudanjiang23	Heilongjiang
308	T9387	Mudanjiang24	Heilongjiang
309	T9388	Mudanjiang31	Heilongjiang
310	T9389	Kengeng3	Heilongjiang
311	T9390	Suigeng11	Heilongjiang
312	T9391	Suigeng12	Heilongjiang
313	T9393	Songgeng7	Heilongjiang
314	T9394	Songgeng14	Heilongjiang
315	T9395	Songgeng15	Heilongjiang
316	T9396	Songgengxiang2	Heilongjiang
317	T9397	Longxiangdao1	Heilongjiang
318	T9398	Longqingdao1	Heilongjiang
319	T9399	Longdao11	Heilongjiang
320	T9400	Longdao12	Heilongjiang
321	T9401	Liandao1	Heilongjiang
322	T9402	Beidao5	Heilongjiang
